# Supplementary material for: Unraveling the therapeutic potential of Elaeagnus angustifolia extract on triple-negative breast cancer (TNBC): An investigation using zebrafish model
Source: PLoS One. 2026 Mar 6;21(3):e0344247. doi: 10.1371/journal.pone.0344247 (PMC12965599; doi:10.1371/journal.pone.0344247)
Supplement: S1 File — (XLSX) [file pone.0344247.s001.xlsx]

## Sheet: Apoptosis 
Negative Control (E3M)	Positive Control (20 µg/mL ZnO)	0.5mg/mL	0.75mg/mL	1.0mg/mL	1.5mg/mL	2.0mg/mL
55505	85117	347802	71178	51763	34765	17050
208429	146523	44920	90542	70992	42370

## Sheet: Hepatotoxicity
Negative Control (E3M)	Positive Control (20 µg/mL ZnO)	0.5mg/mL	0.75mg/mL	1.0mg/mL	1.5mg/mL	2.0mg/mL
0.0845	0.0945	0.0995	0.2045	0.1985	0.2485	0.2165
0.0935	0.0735	0.0845	0.2175	0.1765	0.2765	0.2275
0.0765	0.0825	0.0925		0.1745

## Sheet: A. Velocity
Negative Control (E3M)	Positive Control (20 µg/mL ZnO)	0.5 mg/mL EA	0.75 mg/mL EA	1 mg/mL EA	1.5 mg/mL EA	2 mg/mL EA
684	500	436	394	394	399	552
574	309	388	501	501	465	453
546	454	615	574	574	500	737
627	470	539		500		332
483	559	285		772		528
677	664	531		653		394
483	289	396		505		538
457	493	368

## Sheet: A. diameter
Negative Control (E3M)	Positive Control (20 µg/mL ZnO)	0.5 mg/mL EA	0.75 mg/mL EA	1 mg/mL EA	1.5 mg/mL EA	2 mg/mL EA
19	15	14	19.1	16	18	16
16	13	17	19.2	18	17	24
21	18	16	18.9	19	20	22
18	13	19		21		26
20	21	19		19		24
13	17	15		18		22
16	15	16		16		19
14	15	16

## Sheet: A. Heat beat
Negative Control (E3M)	Positive Control (20 µg/mL ZnO)	0.5 mg/mL EA	0.75 mg/mL EA	1 mg/mL EA	1.5 mg/mL EA	2 mg/mL EA
146	159	153	164	156	153	108
162	153	154	150	146	131	145
150	151	165	142	156	136	137
165	161	165		155		146
149	229	142		141		132
163	163	154		141		114
152	145	146		138		121
140	139	148

## Sheet: A. Sheer stress 
Negative Control (E3M)	Positive Control (20 µg/mL ZnO)	0.5 mg/mL EA	0.75 mg/mL EA	1 mg/mL EA	1.5 mg/mL EA	2 mg/mL EA
6	7	6	4.1	4	3	6
3	4	3	4.2	2	4	2
4	4	6	3.9	5	4	5
6	6	5		4		2
4	4	2		6		2
8	6	5		5		2
5	3	4		5		2
5	5	4

## Sheet: A. Cardiac output 
Negative Control (E3M)	Positive Control (20 µg/mL ZnO)	0.5 mg/mL EA	0.75 mg/mL EA	1 mg/mL EA	1.5 mg/mL EA	2 mg/mL EA
13	6	4	8	6	8	7
4	3	4	8.2	3	7	7
11	7	7	7.97	10	9	17
9	4	10		11		11
11	13	5		12		7
6	9	6		9		6
6	3	5		6		4
4	6	4

## Sheet: Locomation test Average distanc
Time (Min)	Negative Control (E3M)	Positive Control (20 µg/mL ZnO)	0.5mg/mL	0.75mg/mL	1.0mg/mL	1.5mg/mL	2.0mg/mL
5	148.23	24.25	44.53	77.78	85.03	33.78	0
10	222.06	23.52	56.24	155.65	59.2	34.57	12.32
15	414.56	164.07	295.25	357.02	75.46	40.92	2.07
20	413.56	234.88	334.95	95.07	73.26	29.71	4.61
25	168.36	85.88	242.67	182.16	54.92	33.55	20.05
30	142.47	67.7	317.26	123.02	49.84	40.99	30.28
35	290.69	228.96	311.96	78.33	65.39	41.13	32.39
40	308.65	284.91	196.29	68.76	55.25	56.68	23.93
45	163.91	195.81	163.25	54.73	34.51	44.5	17.7
50	111.84	72.82	161.49	41.29	50.09	35.93	23.82
55	273.88	168.43	170.29	45.23	45.75	45.75	36.8
60	196.46	326.1	146.1	41.75	40.26	100.28	29.21

## Sheet: Locomation test Total  distance
Negative Control (E3M)	Positive Control (20 µg/mL ZnO)	0.5mg/mL	0.75mg/mL	1.0mg/mL	1.5mg/mL	2.0mg/mL
5104.53	1276.93	2959.38	2728.96	48.627	0	204.974
1511.88	2317.91	1783.65	933.158	913.645	2151.09	0
1293.48	1930.97	3316.69	530.281	1791.36	0	0
3508.75	1983.55	1701.37	1090.73	2.187	0	727.819

## Sheet: Quantification of fluorescent 
	Injected control in E3M			Injected exposed to 0.5mg/mL EA			Injected exposed to 0.75mg/mL EA			Negative un-Injected control				Positive xenografts untreated control
1 dpi	212497	198020	202605	154825	141306	539368		373222	226549	94075	107851	94075	107851	242497	314017	298020	202605
2 dpi	737871	652402	745062	47627.9	372649	430396	62626.4	70472.6	52993.5	94075	107851	94075	107851	737871	652402	745062	545062

[truncated: 2 more sheets: Survival Rate, Hatching Rate]
